# Supplementary material for: Comprehensive analysis of the REST transcription factor regulatory networks in IDH mutant and IDH wild-type glioma cell lines and tumors
Source: Acta Neuropathol Commun. 2024 May 6;12:72. doi: 10.1186/s40478-024-01779-y (PMC11071216; doi:10.1186/s40478-024-01779-y)
Supplement: Supplementary file 11 — Additional file 11. Results of chi2 test and post hoc test performed on the data presented on Fig. 7CD. [file 40478_2024_1779_MOESM11_ESM.xlsx]

## Sheet: Additional_file_chisquare_posth
Additional Table 1. Statistical testing of results from Figure 7CD. Chi2 test and posthoc analysis was performed on data presented on figure 7CD. Adjusted pvalues are presented for each of the category from stacked barplots presented on Figures 7CD
Dimension	Value	between_siKAISO_siREST_ activated	between_siKAISO_siREST_ repressed	within_siREST_between_repressed_and_activated	within_siKAISO_between_repressed_and_activated
not_affected	p values	1	0.0168*	0.1693	1
MUT_downregulated	p values	1	1	1	1
MUT_upregulated	p values	1	1	1	1
WT_downregulated	p values	1	1	1	1
WT_upregulated	p values	1	0.5049	1	1
WT_MUT_downregulated	p values	1	0.7172	1	0.0043*
WT_MUT_upregulated	p values	0.811	0*	0*	1
