# Supplementary material for: Comprehensive analysis of the REST transcription factor regulatory networks in IDH mutant and IDH wild-type glioma cell lines and tumors
Source: Acta Neuropathol Commun. 2024 May 6;12:72. doi: 10.1186/s40478-024-01779-y (PMC11071216; doi:10.1186/s40478-024-01779-y)
Supplement: Supplementary file 12 — Additional file 12. Table presenting Fisher’s exact test analysis using Gene Ontology Biological Processed of genes up-regulated by siKAISO and intersecting with REST-activated genes (related to Fig. 7J). [file 40478_2024_1779_MOESM12_ESM.xlsx]

## Sheet: Additional_file_GO_BP_siKAISO_U
Additional Table 2. Gene Ontology Biological Process analysis related to Figure 7J. GO BP analysis on genes upregulated by siKAISO and intersecting with REST-activated genes category.
ID	Description	GeneRatio	BgRatio	pvalue	p.adjust	qvalue	geneID	Count
GO:0030198	extracellular matrix organization	6/35	333/17460	4.68204e-05	0.0238115	0.0199805	COL11A1/FBN1/MMP2/COL5A2/LAMA5/COL1A2	6
GO:0009100	glycoprotein metabolic process	6/35	368/17460	8.14586e-05	0.0238115	0.0199805	COL11A1/MUC1/EDEM3/ITM2B/MAN2A1/LFNG	6
GO:0030199	collagen fibril organization	3/35	44/17460	9.23736e-05	0.0238115	0.0199805	COL11A1/COL5A2/COL1A2	3
GO:0035987	endodermal cell differentiation	3/35	45/17460	9.8836e-05	0.0238115	0.0199805	COL11A1/MMP2/COL5A2	3
GO:0043062	extracellular structure organization	6/35	386/17460	0.000105923	0.0238115	0.0199805	COL11A1/FBN1/MMP2/COL5A2/LAMA5/COL1A2	6
GO:0001706	endoderm formation	3/35	50/17460	0.000135584	0.0253993	0.0213128	COL11A1/MMP2/COL5A2	3
GO:0071230	cellular response to amino acid stimulus	3/35	64/17460	0.000282728	0.0390708	0.0327846	MMP2/COL5A2/COL1A2	3
GO:0070208	protein heterotrimerization	2/35	13/17460	0.000300302	0.0390708	0.0327846	C1QTNF6/COL1A2	2
GO:0009101	glycoprotein biosynthetic process	5/35	301/17460	0.000312844	0.0390708	0.0327846	MUC1/EDEM3/ITM2B/MAN2A1/LFNG	5
GO:0007492	endoderm development	3/35	73/17460	0.000416878	0.0468571	0.0393182	COL11A1/MMP2/COL5A2	3
