# Supplementary material for: Comprehensive analysis of the REST transcription factor regulatory networks in IDH mutant and IDH wild-type glioma cell lines and tumors
Source: Acta Neuropathol Commun. 2024 May 6;12:72. doi: 10.1186/s40478-024-01779-y (PMC11071216; doi:10.1186/s40478-024-01779-y)
Supplement: Supplementary file 13 — Additional file 13. Number of cytosines within REST or KAISO motifs within REST ChIP-seq peaks assigned to REST-repressed or -activated targets. The peaks were categorized according to whether they had detected binding motifs of both REST and KAISO, or just one of them. [file 40478_2024_1779_MOESM13_ESM.xlsx]

## Sheet: Arkusz1
Additional Table 3. Number of cytosines within REST or KAISO motifs within REST ChIP-seq peaks assigned to REST-repressed or -activated targets. The peaks were categorized according to whether they had detected binding motifs of both REST and KAISO, or just one of them.
	Peaks related to repressed REST targets
Methylation in motifs of:	REST		KAISO
Peak category*	Only REST	Both TF motifs	Only KAISO	Both TF motifs
Low	83.63% (n=5087)	97.27% (n=5993)	100% (n=10)	97.66% (n=1294)
Medium	10.83% (n=659)	2.53% (n=156)	0% (n=0)	2.34% (n=31)
High	5.54% (n=337)	0.19% (n=12)	0% (n=0)	0% (n=0)
	Peaks related to activated REST targets
Methylation in motifs of:	REST		KAISO
Peak category*	Only REST	Both TF motifs	Only KAISO	Both TF motifs
Low	96.05% (n=778)	98.19% (n=8587)	100% (n=34)	98.02% (n=2974)
Medium	1.98% (n=16)	1.32% (n=115)	0% (n=0)	1.19% (n=36)
High	1.98% (n=16)	0.49% (n=43)	0% (n=0)	0.79% (n=24)
* Peak category of the REST ChIP-seq peaks: Only REST - peaks with detected REST motifs and lack of KAISO; Only KAISO - peaks with detected KAISO motifs and surprisingly lack of REST; Both TF motifs - peaks with detected motifs of both TFs (REST and KAISO).
