# Supplementary material for: Comprehensive analysis of the REST transcription factor regulatory networks in IDH mutant and IDH wild-type glioma cell lines and tumors
Source: Acta Neuropathol Commun. 2024 May 6;12:72. doi: 10.1186/s40478-024-01779-y (PMC11071216; doi:10.1186/s40478-024-01779-y)
Supplement: Supplementary file 15 — Additional file 15. List of REST repressed or REST activated genes containing differentially methylated sites in REST or KAISO motifs within the associated REST ChiP-seq peaks. [file 40478_2024_1779_MOESM15_ESM.xlsx]

## Sheet: Arkusz1
Additional Table 5
List of REST repressed or REST activated genes containing differentially methylated sites in REST or KAISO motifs within the associated REST ChiP-seq peaks.
Gene	REST-target	Motifs composition	IDH-WT siREST/siCTRL p.adjusted	IDH-WT siREST/siCTRL log2FC	IDH-MUT siREST/siCTRL p.adjusted	IDH-MUT siREST/siCTRL log2FC	IDH-WT siKAISO/siCTRL p.adjusted	IDH-WT siKAISO/siCTRL log2FC	IDH-MUT siKAISO/siCTRL p.adjusted	IDH-MUT siKAISO/siCTRL log2FC
ACCS	activated	REST and KAISO	0.995668	0.00291383	0.89312	-0.10396	0.933465	0.0549037	0.975972	0.044003
ADPRH	activated	REST and KAISO	0.90924	-0.04528	0.793481	-0.120126	0.407535	-0.203376	0.660874	-0.166195
AKAIN1	repressed	only REST	NA	0	NA	0.893515	NA	0	NA	-0.792704
ATP1A3	repressed	only REST	0.0481418	0.851225	0.0396199	1.10116	0.880946	0.172629	0.940175	0.167943
BLVRB	activated	REST and KAISO	0.653861	0.0647586	0.614198	0.0846056	0.0855496	-0.216435	0.974218	-0.0200722
C2CD4A	activated	REST and KAISO	NA	0	NA	0.899079	NA	14.9016	NA	0.434278
DDN-AS1	repressed	REST and KAISO	NA	0.824168	NA	-0.208712	0.692474	0.583721	0.994185	-0.0310656
DNM1	repressed	only REST	0.325959	-0.0972842	0.316695	-0.111807	0.902226	0.0467908	0.651835	0.163691
GLI3	activated	REST and KAISO	0.727983	0.0656582	0.994494	-0.00386928	0.185029	0.262668	0.956109	-0.0434632
GLIS3	activated	REST and KAISO	0.0577497	-0.241174	0.705868	-0.095427	0.734074	-0.0995122	0.0924502	-0.338451
GPR156	activated	REST and KAISO	0.940868	0.0547805	0.935567	-0.0991207	0.968165	-0.0385627	0.867015	-0.206041
GPRIN1	repressed	only REST	7.69475e-23	0.812385	2.54252e-21	0.844369	0.788459	0.208024	0.848304	0.241232
HCN2	repressed	REST and KAISO	0.0068257	0.310089	0.00254987	0.386153	0.0498791	0.232762	0.256784	0.197697
KCNH4	repressed	only REST	NA	-0.466918	NA	-0.973573	NA	0.809142	NA	-0.35233
KCNQ2	repressed	only REST	NA	NA	NA	NA	NA	-0.967942	NA	0
LHFPL4	repressed	only REST	NA	0.888037	NA	0	NA	0.0114285	NA	-0.0108238
LHX3	repressed	only REST	NA	NA	NA	NA	NA	0.922674	NA	0
LINC02282	repressed	REST and KAISO	NA	0.888037	NA	-1.02445	NA	1.69644	NA	1.05079
LOC105377716	repressed	only REST	NA	-0.139573	NA	-0.137649	0.947426	-0.115471	NA	-0.504416
MARCH11	repressed	only REST	NA	NA	NA	NA	NA	-0.528464	NA	1.64519
MCUB	activated	REST and KAISO	0.95367	-0.0135562	0.432011	-0.138389	0.986394	-0.00845309	0.713858	0.148604
MEIS3	repressed	REST and KAISO	0.77251	0.0617564	0.443381	0.141826	0.902226	0.0329638	0.937445	-0.0358686
MOSPD2	activated	REST and KAISO	0.622185	0.0985383	0.89445	-0.0476886	0.780922	-0.111969	0.715292	0.179293
NEUROD1	repressed	only REST	NA	1.06767	NA	-0.858233	NA	-0.0354893	NA	0.771015
NTF3	activated	REST and KAISO	NA	NA	NA	NA	NA	0.854385	NA	0.271963
NTSR2	repressed	REST and KAISO	NA	NA	NA	NA	NA	-0.273924	NA	0.85973
PDE2A	repressed	only REST	0.800775	-0.132759	0.513754	0.33138	0.00685459	-0.592434	0.234712	-0.359652
PDE8A	activated	REST and KAISO	0.75727	-0.0546383	0.444493	-0.116726	0.326319	-0.121769	0.611248	-0.102073
PHF8	activated	REST and KAISO	0.928813	-0.0215243	0.0683432	0.244636	0.000292405	-0.355987	0.0260239	-0.266625
PPP1R15A	activated	REST and KAISO	0.775862	0.0511407	0.828186	0.0522994	0.00143592	-1.13425	0.449971	-0.513503
PRLHR	repressed	only REST	NA	NA	NA	NA	NA	-1.45914	NA	0
PRSS27	repressed	only REST	NA	0.530977	NA	-2.97283	NA	-0.286825	NA	0.197754
RESP18	repressed	only REST	NA	0	NA	1.64679	NA	0.154357	NA	-0.164619
RGS20	repressed	REST and KAISO	0.618246	-0.0764129	0.622449	-0.0994238	6.50644e-05	-0.556614	0.67663	-0.151315
SCN3B	repressed	REST and KAISO	NA	NA	NA	NA	NA	2.09465	NA	-1.13889
SKOR1	repressed	only REST	NA	-1.94938	NA	-1.22857	NA	-0.414188	NA	-0.361232
SLC12A5	repressed	only REST	0.106089	1.1473	0.40958	0.573839	0.446808	0.568369	0.925902	-0.139595
SLC35G2	activated	REST and KAISO	0.00288469	0.292493	0.10784	0.20188	0.000703033	-0.492884	0.237433	-0.264351
SLC7A14	repressed	only REST	NA	NA	NA	NA	NA	-2.41839	NA	-2.10255
SLC8A2	repressed	REST and KAISO	NA	0.387968	NA	0.86602	NA	0.281635	NA	-0.42773
SNED1	activated	REST and KAISO	NA	0.365637	NA	-1.92392	0.0485456	0.937048	0.619647	0.879185
SRC	repressed	only REST	0.475514	-0.121273	0.938679	0.028327	0.023797	-0.438607	0.0207584	-0.493905
TBC1D30	repressed	only REST	0.138611	1.51587	0.64743	0.407483	0.686463	0.758404	0.994185	0.0330915
TMEM121B	repressed	only REST	NA	-1.46873	NA	1.8649	NA	-0.544695	NA	-0.542044
TRABD2A	repressed	only REST	0.242438	-0.199294	0.642229	-0.127023	0.410598	0.368745	0.448532	0.44982
TUBB3	repressed	only REST	0.523582	0.146252	0.207612	0.28179	0.924422	0.061435	0.992286	-0.0181668
UCN	repressed	only REST	NA	-0.148341	NA	-1.01549	0.99996	0.000254588	0.995697	0.0181777
